# Supplementary material for: Volatilized Metabolites Produced by Soilborne Aspergillus flavus Regulate Fungal Conidiation, and Production of Secondary Metabolites
Source: J Chem Ecol. 2026 Jan 22;52(1):12. doi: 10.1007/s10886-025-01657-4 (PMC12827406; doi:10.1007/s10886-025-01657-4)
Supplement: Supplementary file 12 — Supplementary File 7 (XLSX 21.1 KB) [file 10886_2025_1657_MOESM7_ESM.xlsx]

## Sheet: HaySepQ
VOC	f.value	p.value	FDR	Tukey's HSD
8.31 Phenol	994.78	2.6683e-25	2.9619e-23	Soil-Chamber_blank; Soil_conidia-Chamber_blank; soil_sclerotia-Chamber_blank; Soil_conidia-Soil; soil_sclerotia-Soil_conidia
8.73 Ethanol, 2-(2-ethoxyethoxy)-	308.38	2.7205e-19	1.5099e-17	Soil-Chamber_blank; Soil_conidia-Chamber_blank; soil_sclerotia-Chamber_blank; soil_sclerotia-Soil; soil_sclerotia-Soil_conidia
10.40 Nonanal<n->	272.72	1.1407e-18	4.2208e-17	Soil-Chamber_blank; Soil_conidia-Chamber_blank; soil_sclerotia-Chamber_blank; Soil_conidia-Soil; soil_sclerotia-Soil; soil_sclerotia-Soil_conidia
8.47 5-Hepten-2-one, 6-methyl-	236.35	6.0181e-18	1.67e-16	Soil-Chamber_blank; Soil_conidia-Chamber_blank; soil_sclerotia-Chamber_blank; Soil_conidia-Soil; soil_sclerotia-Soil; soil_sclerotia-Soil_conidia
8.74 Octanal<n->	212.53	2.0569e-17	4.5663e-16	Soil-Chamber_blank; Soil_conidia-Chamber_blank; soil_sclerotia-Chamber_blank; Soil_conidia-Soil; soil_sclerotia-Soil_conidia
11.95 Decanal<n->	189.44	7.7399e-17	1.4319e-15	Soil-Chamber_blank; Soil_conidia-Chamber_blank; soil_sclerotia-Chamber_blank; Soil_conidia-Soil; soil_sclerotia-Soil; soil_sclerotia-Soil_conidia
10.44 RI 1109.2	126.24	7.8621e-15	1.2467e-13	Soil-Chamber_blank; Soil_conidia-Chamber_blank; soil_sclerotia-Chamber_blank; Soil_conidia-Soil; soil_sclerotia-Soil
9.15 1-Hexanol, 2-ethyl-	110.36	3.5461e-14	4.9202e-13	Soil-Chamber_blank; Soil_conidia-Chamber_blank; soil_sclerotia-Chamber_blank; Soil_conidia-Soil; soil_sclerotia-Soil_conidia
6.80 styrene	106.55	5.2456e-14	6.4696e-13	Soil-Chamber_blank; Soil_conidia-Chamber_blank; soil_sclerotia-Chamber_blank; soil_sclerotia-Soil; soil_sclerotia-Soil_conidia
6.27 Ethylbenzene	101.62	8.8781e-14	9.8547e-13	Soil-Chamber_blank; Soil_conidia-Chamber_blank; soil_sclerotia-Chamber_blank; soil_sclerotia-Soil
10.35 RI 1103.5	87.151	4.8289e-13	4.8728e-12	Soil-Chamber_blank; Soil_conidia-Soil; soil_sclerotia-Soil
14.49 RI 1390.6 longicyclene?	81.64	9.8548e-13	9.1157e-12	Soil-Chamber_blank; Soil_conidia-Chamber_blank; soil_sclerotia-Chamber_blank; soil_sclerotia-Soil; soil_sclerotia-Soil_conidia
5.14 Octane	76.252	2.0675e-12	1.7654e-11	Soil-Chamber_blank; Soil_conidia-Chamber_blank; soil_sclerotia-Chamber_blank
9.64 RI 1059.9	75.474	2.3101e-12	1.8316e-11	Soil_conidia-Chamber_blank; soil_sclerotia-Chamber_blank; Soil_conidia-Soil; soil_sclerotia-Soil
8.54 beta-myrcene	53.383	9.0761e-11	6.7163e-10	Soil-Chamber_blank; Soil_conidia-Chamber_blank; soil_sclerotia-Chamber_blank
14.97 longifolene	49.33	2.0501e-10	1.4223e-09	Soil-Chamber_blank; Soil_conidia-Chamber_blank; soil_sclerotia-Chamber_blank; soil_sclerotia-Soil_conidia
13.01 RI 1281.9	48.794	2.293e-10	1.4972e-09	Soil-Chamber_blank; Soil_conidia-Soil; soil_sclerotia-Soil
16.04 Valencene	47.18	3.2339e-10	1.9268e-09	Soil-Chamber_blank; Soil_conidia-Chamber_blank; soil_sclerotia-Chamber_blank
9.73 RI 1065.4	47.089	3.2981e-10	1.9268e-09	Soil-Chamber_blank; Soil_conidia-Soil; soil_sclerotia-Soil
12.36 Benzothiazole	46.684	3.6017e-10	1.9989e-09	Soil-Chamber_blank; Soil_conidia-Soil; soil_sclerotia-Soil
9.22 beta-phellandrene	44.117	6.3882e-10	3.3766e-09	Soil-Chamber_blank; Soil_conidia-Chamber_blank; soil_sclerotia-Soil; soil_sclerotia-Soil_conidia
7.22 2(5H)-Furanone	42.678	8.9177e-10	4.4994e-09	soil_sclerotia-Chamber_blank; soil_sclerotia-Soil; soil_sclerotia-Soil_conidia
6.13 (E)-2-hexenal	41.179	1.2755e-09	6.1555e-09	Soil-Chamber_blank; Soil_conidia-Chamber_blank; soil_sclerotia-Chamber_blank
6.47 4-heptanone	39.828	1.7772e-09	8.2197e-09	Soil-Chamber_blank; soil_sclerotia-Chamber_blank; Soil_conidia-Soil; soil_sclerotia-Soil_conidia
7.18 Acetylfuran<2->	36.361	4.3532e-09	1.9328e-08	soil_sclerotia-Chamber_blank; Soil_conidia-Soil; soil_sclerotia-Soil; soil_sclerotia-Soil_conidia
12.39 RI 1239.2 Hexanoic acid, 2-ethyl-, methyl ester?	35.845	5.0027e-09	2.1357e-08	Soil_conidia-Chamber_blank; Soil_conidia-Soil; soil_sclerotia-Soil_conidia
15.35 Geranyl acetone	35.467	5.5456e-09	2.2798e-08	Soil_conidia-Chamber_blank; soil_sclerotia-Chamber_blank; soil_sclerotia-Soil; soil_sclerotia-Soil_conidia
17.17 Caryophyllene oxide	33.528	9.5445e-09	3.7837e-08	Soil-Chamber_blank; Soil_conidia-Chamber_blank; soil_sclerotia-Chamber_blank
7.28 dimethyl sulfone	32.973	1.1199e-08	4.2866e-08	Soil-Chamber_blank; Soil_conidia-Chamber_blank; soil_sclerotia-Chamber_blank
9.21 Limonene	32.589	1.2526e-08	4.6348e-08	Soil-Chamber_blank; Soil_conidia-Chamber_blank; soil_sclerotia-Chamber_blank; soil_sclerotia-Soil_conidia
11.43 RI 1173.8 Butanoic acid, 2,3-dimethyl-2-(1-methylethyl)-?	32.399	1.3243e-08	4.742e-08	Soil_conidia-Chamber_blank; soil_sclerotia-Chamber_blank; Soil_conidia-Soil; soil_sclerotia-Soil; soil_sclerotia-Soil_conidia
13.61 RI 1325.2 unk polysiloxane	30.952	2.0432e-08	6.8855e-08	Soil-Chamber_blank; Soil_conidia-Chamber_blank; Soil_conidia-Soil; soil_sclerotia-Soil
11.36 RI 1169.1 Butanoic acid, 2-ethyl-2,3,3-trimethyl-?	30.946	2.047e-08	6.8855e-08	Soil_conidia-Chamber_blank; Soil_conidia-Soil; soil_sclerotia-Soil_conidia
15.38 RI 1452.8	28.999	3.7644e-08	1.1752e-07	Soil-Chamber_blank; Soil_conidia-Chamber_blank; soil_sclerotia-Chamber_blank
8.79 alpha-phellandrene	28.999	3.7644e-08	1.1752e-07	Soil-Chamber_blank; Soil_conidia-Chamber_blank; soil_sclerotia-Chamber_blank
12.50 RI 1246.8 Butanoic acid, 2-ethyl-2,3,3-trimethyl-?	28.96	3.8116e-08	1.1752e-07	Soil_conidia-Chamber_blank; Soil_conidia-Soil; soil_sclerotia-Soil_conidia
12.83 RI 1269.6	28.505	4.4163e-08	1.3249e-07	Soil_conidia-Chamber_blank; Soil_conidia-Soil; soil_sclerotia-Soil_conidia
14.96 cis-alpha-bergamotene	28.288	4.7403e-08	1.3847e-07	Soil-Chamber_blank; Soil_conidia-Chamber_blank; soil_sclerotia-Chamber_blank
5.20 Hexanal<n->	27.878	5.4246e-08	1.5439e-07	Soil_conidia-Chamber_blank; soil_sclerotia-Chamber_blank; Soil_conidia-Soil; soil_sclerotia-Soil; soil_sclerotia-Soil_conidia
8.09 5-methyl furfural	27.777	5.6096e-08	1.5567e-07	Soil_conidia-Chamber_blank; soil_sclerotia-Chamber_blank; Soil_conidia-Soil; soil_sclerotia-Soil
16.34 delta-cadinene	27.002	7.2736e-08	1.9692e-07	Soil-Chamber_blank; soil_sclerotia-Chamber_blank; Soil_conidia-Soil; soil_sclerotia-Soil_conidia
12.76 RI 1265.3	26.66	8.1714e-08	2.1596e-07	Soil_conidia-Chamber_blank; Soil_conidia-Soil; soil_sclerotia-Soil_conidia
10.58 Hexanoic acid, 2-ethyl-	25.875	1.0725e-07	2.7685e-07	Soil_conidia-Chamber_blank; soil_sclerotia-Chamber_blank; Soil_conidia-Soil; soil_sclerotia-Soil_conidia
12.87 RI 1272.6	25.137	1.3926e-07	3.5131e-07	Soil_conidia-Chamber_blank; Soil_conidia-Soil; soil_sclerotia-Soil_conidia
17.00 Caryophyllene alcohol	24.48	1.7656e-07	4.2625e-07	soil_sclerotia-Chamber_blank; soil_sclerotia-Soil; soil_sclerotia-Soil_conidia
12.21 RI 1226.5	24.479	1.7664e-07	4.2625e-07	Soil_conidia-Chamber_blank; Soil_conidia-Soil; soil_sclerotia-Soil_conidia
20.41 Homosalate (sunscreen component)	24.397	1.8199e-07	4.298e-07	Soil-Chamber_blank; Soil_conidia-Chamber_blank; soil_sclerotia-Chamber_blank; Soil_conidia-Soil; soil_sclerotia-Soil_conidia
13.27 Tridecane	24.192	1.9619e-07	4.4558e-07	Soil-Chamber_blank; soil_sclerotia-Chamber_blank; soil_sclerotia-Soil; soil_sclerotia-Soil_conidia
12.86 RI 1271.3	24.185	1.967e-07	4.4558e-07	Soil-Chamber_blank; Soil_conidia-Chamber_blank; soil_sclerotia-Chamber_blank
5.93 diacetone alcohol	23.549	2.4919e-07	5.532e-07	Soil-Chamber_blank; Soil_conidia-Chamber_blank; soil_sclerotia-Chamber_blank; soil_sclerotia-Soil; soil_sclerotia-Soil_conidia
14.97 RI 1427.2	21.471	5.5828e-07	1.2151e-06	Soil-Chamber_blank; Soil_conidia-Chamber_blank; soil_sclerotia-Chamber_blank
10.30 Undecane	19.455	1.2908e-06	2.7554e-06	Soil-Chamber_blank; Soil_conidia-Chamber_blank; soil_sclerotia-Soil; soil_sclerotia-Soil_conidia
11.73 para-methyl acetophenone	19.132	1.4842e-06	3.1084e-06	Soil-Chamber_blank; Soil_conidia-Chamber_blank; soil_sclerotia-Soil; soil_sclerotia-Soil_conidia
15.10 Caryophyllane, 4,8-.beta.-epoxy	18.821	1.7008e-06	3.4961e-06	soil_sclerotia-Chamber_blank; soil_sclerotia-Soil; soil_sclerotia-Soil_conidia
8.65 Decane	17.632	2.9052e-06	5.8631e-06	Soil-Chamber_blank; Soil_conidia-Chamber_blank; soil_sclerotia-Chamber_blank
6.79 2-heptanone	14.99	1.0462e-05	2.0738e-05	Soil-Chamber_blank; soil_sclerotia-Chamber_blank; Soil_conidia-Soil; soil_sclerotia-Soil_conidia
14.50 silphiperfol-6-ene	14.469	1.3702e-05	2.6684e-05	Soil-Chamber_blank; Soil_conidia-Chamber_blank; soil_sclerotia-Soil; soil_sclerotia-Soil_conidia
8.32 1-octen-3-ol	13.909	1.8432e-05	3.5275e-05	soil_sclerotia-Chamber_blank; soil_sclerotia-Soil; soil_sclerotia-Soil_conidia
11.84 Dodecane	12.99	3.0482e-05	5.7347e-05	soil_sclerotia-Chamber_blank; Soil_conidia-Soil; soil_sclerotia-Soil_conidia
15.89 Pentadecane	12.803	3.3854e-05	6.263e-05	Soil-Chamber_blank; Soil_conidia-Chamber_blank; soil_sclerotia-Chamber_blank
6.98 n-Heptanal	12.517	3.9802e-05	7.2426e-05	Soil-Chamber_blank; Soil_conidia-Chamber_blank; soil_sclerotia-Chamber_blank
5.78 Furfural	12.25	4.6423e-05	8.3113e-05	Soil-Chamber_blank; Soil_conidia-Soil; soil_sclerotia-Soil
6.92 Nonane	11.857	5.8365e-05	0.00010283	Soil-Chamber_blank; Soil_conidia-Chamber_blank; soil_sclerotia-Chamber_blank
8.02 benzaldehyde	11.645	6.621e-05	0.00011483	Soil-Chamber_blank; Soil_conidia-Soil; soil_sclerotia-Soil
8.83 RI 1010.7	11.243	8.4278e-05	0.00014392	Soil_conidia-Chamber_blank; soil_sclerotia-Chamber_blank; Soil_conidia-Soil; soil_sclerotia-Soil
19.31 Octadecane	11.057	9.443e-05	0.00015881	soil_sclerotia-Chamber_blank; soil_sclerotia-Soil; soil_sclerotia-Soil_conidia
8.60 Cyclotetrasiloxane, octamethyl-	10.797	0.00011086	0.00018366	soil_sclerotia-Soil; soil_sclerotia-Soil_conidia
16.25 beta-dihydro agarofuran?	10.149	0.00016695	0.00027251	Soil_conidia-Soil; soil_sclerotia-Soil_conidia
17.10 Hexadecane	10	0.00018375	0.0002956	Soil-Chamber_blank; Soil_conidia-Chamber_blank; soil_sclerotia-Chamber_blank
8.90 RI 1015.0	9.6078	0.00023749	0.00037659	soil_sclerotia-Chamber_blank; Soil_conidia-Soil; soil_sclerotia-Soil
16.26 Cadinene<gamma->	9.4857	0.00025752	0.00039748	soil_sclerotia-Chamber_blank; soil_sclerotia-Soil; soil_sclerotia-Soil_conidia
15.85 RI 1497.5 dimethylpolysiloxane	9.4839	0.00025783	0.00039748	Soil-Chamber_blank; Soil_conidia-Chamber_blank; soil_sclerotia-Chamber_blank
6.16 Benzene, 1-chloro-4-(trifluoromethyl)-?	8.8929	0.00038449	0.00058464	soil_sclerotia-Chamber_blank; soil_sclerotia-Soil; soil_sclerotia-Soil_conidia
8.32 Hexanoic acid	8.7572	0.00042222	0.00063334	Soil_conidia-Soil; soil_sclerotia-Soil
10.63 Fenchol<endo->	8.0683	0.00068681	0.0010165	Soil-Chamber_blank; Soil_conidia-Chamber_blank; soil_sclerotia-Chamber_blank
14.62 Tetradecane	7.9091	0.00077068	0.0011256	Soil-Chamber_blank; Soil_conidia-Chamber_blank; soil_sclerotia-Chamber_blank
16.07 alpha-muurolene	7.4169	0.001108	0.0015972	Soil_conidia-Soil; soil_sclerotia-Soil
6.85 o-Xylene	7.3847	0.001135	0.0016152	Soil-Chamber_blank; Soil_conidia-Chamber_blank
8.55 2-pentyl furan	7.3451	0.0011692	0.0016428	Soil-Chamber_blank; Soil_conidia-Chamber_blank; soil_sclerotia-Chamber_blank
11.11 2-[(Trimethylsilyl)oxy]-2-{4-[(trimethylsilyl)oxy]phenyl}ethanamine?	7.3141	0.0011968	0.0016606	Soil_conidia-Soil; soil_sclerotia-Soil_conidia
11.15 Camphor	6.6083	0.0020601	0.0028231	soil_sclerotia-Chamber_blank; soil_sclerotia-Soil
8.62 Benzene, 1,2,4-trimethyl-?	6.0847	0.0031307	0.004207	soil_sclerotia-Soil; soil_sclerotia-Soil_conidia
6.37 1-Hexanol	6.0788	0.0031458	0.004207	soil_sclerotia-Chamber_blank; soil_sclerotia-Soil
7.41 Cumene	5.5318	0.0049466	0.0065365	soil_sclerotia-Chamber_blank
15.56 RI 1474.6 unk sesquiterpene	5.5109	0.0050342	0.0065741	Soil_conidia-Soil
8.06 Benzene, 1-ethyl-2-methyl-?	5.3286	0.0058762	0.0075843	soil_sclerotia-Soil; soil_sclerotia-Soil_conidia
20.34 Nonadecane	5.1795	0.0066778	0.00852	Soil_conidia-Chamber_blank; soil_sclerotia-Chamber_blank
14.31 RI 1377.6 unk sesquiterpene	5.1229	0.0070119	0.0088445	Soil_conidia-Soil
7.92 hexanal, 2-ethyl-	5.0688	0.0073487	0.0091652	soil_sclerotia-Soil_conidia
8.89 Carene<delta-3->	4.9556	0.0081108	0.010003	soil_sclerotia-Soil; soil_sclerotia-Soil_conidia
15.46 RI 1465.6 unk siloxane	4.7987	0.0093106	0.011357	soil_sclerotia-Soil; soil_sclerotia-Soil_conidia
8.54 2-octanone	4.4906	0.012259	0.014791	soil_sclerotia-Chamber_blank
11.62 Diethyl fumarate	4.3438	0.014005	0.016715	soil_sclerotia-Chamber_blank
9.27 benzyl alcohol	3.7688	0.023893	0.028214	soil_sclerotia-Chamber_blank
7.92 n-propylbenzene	3.711	0.02524	0.029491	soil_sclerotia-Soil
9.12 Benzene, 1,2,3-trimethyl-?	3.3783	0.034755	0.040186	soil_sclerotia-Soil
14.31 Dodecane, 2,6,10-trimethyl-	3.1997	0.041388	0.047362	soil_sclerotia-Chamber_blank

## Sheet: SPME
VOC	f.value	p.value	FDR	Tukey's HSD
(1S,2E,6E,10R)-3,7,11,11-Tetramethylbicyclo[8.1.0]undeca-2,6-diene or Hexadecane, 2,6,10,14-tetramethyl- or 2-Octenal, 2-butyl- or Dodecane, 2,6,10-trimethyl-	65.732	7.626e-07	8.893e-05	SCLEROTIA-CONTROL; SCLEROTIA-FUNGI
Methanone, (1-hydroxycyclohexyl)phenyl-	60.159	1.1937e-06	8.893e-05	SCLEROTIA-CONTROL; SCLEROTIA-FUNGI
4-Heptanone	41.107	7.8619e-06	0.00039047	FUNGI-CONTROL; SCLEROTIA-FUNGI
Benzene, 1-ethyl-4-methyl- or 1-Decen-4-yne, 2-nitro- or Benzene, (1-methylethyl)-	26.252	6.4898e-05	0.0019962	SCLEROTIA-CONTROL; SCLEROTIA-FUNGI
1-(2,2,6-Trimethylcyclohexyl)hexan-3-yl acetate or 2-Pentanone, 4-cyclohexylidene-3,3-diethyl- or Caryophyllane, 4,8-.beta.-epoxy	26.07	6.6987e-05	0.0019962	FUNGI-CONTROL; SCLEROTIA-CONTROL; SCLEROTIA-FUNGI
Decanal.1	22.8	0.00012223	0.0030353	SCLEROTIA-CONTROL; SCLEROTIA-FUNGI
1,3-Dioxane, 5-(hexadecyloxy)-2-pentadecyl-, trans- or Longifolene or 1,2,4-Metheno-1H-indene, octahydro-1,7a-dimethyl-5-(1-methylethyl)-, [1S-(1.alpha.,2.alpha.,3a.beta.,4.alpha.,5.alpha.,7a.beta.,8S*)]-	21.973	0.00014388	0.0030625	FUNGI-CONTROL; SCLEROTIA-FUNGI
Hexanal	20.843	0.00018126	0.0033761	SCLEROTIA-CONTROL; SCLEROTIA-FUNGI
endo-Borneol or dl-Isopulegol	18.672	0.00029095	0.0048168	SCLEROTIA-CONTROL; SCLEROTIA-FUNGI
Parbenate	17.64	0.00036978	0.0052471	SCLEROTIA-CONTROL; SCLEROTIA-FUNGI
4,7-Methanoazulene, 1,2,3,4,5,6,7,8-octahydro-1,4,9,9-tetramethyl-, [1S-(1.alpha.,4.alpha.,7.alpha.)]- or Hexadecane, 1-chloro- or .gamma.-Neoclovene	17.446	0.00038737	0.0052471	SCLEROTIA-CONTROL; SCLEROTIA-FUNGI
(Z)-N-hydroxybenzenecarboximidic acid methyl ester	15.867	0.0005733	0.0071185	SCLEROTIA-CONTROL; SCLEROTIA-FUNGI
1-Hexanol, 2-ethyl-	15.249	0.00067377	0.0077224	SCLEROTIA-CONTROL; SCLEROTIA-FUNGI
Nonanal.1	14.96	0.00072789	0.0077468	SCLEROTIA-CONTROL; SCLEROTIA-FUNGI
Hexadecane or Tetradecane, 2,6,10-trimethyl-	13.027	0.0012561	0.012477	FUNGI-CONTROL; SCLEROTIA-CONTROL
2-Fluorobenzoic acid. 4-hexadecyl ester or 2,5-bis(t-Butyl)-1,4-hydroquinone or 2,5-Cyclohexadiene-1,4-dione, 2,6-bis(1,1-dimethylethyl)- or 1-Hexadecanol	12.309	0.0015611	0.014538	SCLEROTIA-CONTROL; SCLEROTIA-FUNGI
1-Hexanol, 2-ethyl- or Hexanoic acid	11.888	0.0017809	0.015299	SCLEROTIA-CONTROL; SCLEROTIA-FUNGI
Undecane or 1-Octanol, 2-butyl-	11.771	0.0018482	0.015299	FUNGI-CONTROL; SCLEROTIA-CONTROL
5,9-Undecadien-2-one, 6,10-dimethyl-, (E)-	10.528	0.0027869	0.021855	SCLEROTIA-CONTROL; SCLEROTIA-FUNGI
Acetophenone or Benzene, 1,2,3-trimethyl-	10.299	0.0030166	0.022474	FUNGI-CONTROL; SCLEROTIA-CONTROL
Docosane, 11-decyl- or Pentadecane	9.7268	0.0036952	0.025363	SCLEROTIA-CONTROL; SCLEROTIA-FUNGI
Caryophyllane, 4,8-.beta.-epoxy	9.6899	0.0037449	0.025363	SCLEROTIA-CONTROL; SCLEROTIA-FUNGI
7-epi-Silphiperfol-5-ene or 1,5,9-Cyclododecatriene, 1,5,9-trimethyl- or 2-Propenoic acid, 1,7,7-trimethylbicyclo[2.2.1]hept-2-yl ester, exo-	9.4672	0.0040619	0.025987	SCLEROTIA-CONTROL; SCLEROTIA-FUNGI
Cyclopentane, 1-ethyl-1-methyl- or Undecane or 1-Nonanol	9.2994	0.0043216	0.025987	SCLEROTIA-CONTROL; SCLEROTIA-FUNGI
1,3-Dioxane, 5-(hexadecyloxy)-2-pentadecyl-, trans- or Dodecanal	9.2755	0.0043602	0.025987	SCLEROTIA-CONTROL; SCLEROTIA-FUNGI
Tridecane, 2,5-dimethyl- or Carbonic acid, decyl tetradecyl ester	8.8536	0.0051134	0.029304	SCLEROTIA-CONTROL; SCLEROTIA-FUNGI
Nonanoic acid or Cyclohexanemethanol, 4-t-butyl-2-hydroxy- or 9,10 dideutero octadecanal	8.4558	0.0059683	0.032936	SCLEROTIA-CONTROL; SCLEROTIA-FUNGI
Caryophyllenyl alcohol	8.0528	0.007012	0.037314	SCLEROTIA-CONTROL; SCLEROTIA-FUNGI
Methanone, diphenyl- or Cyclopentane, undecyl-	7.8886	0.0074981	0.038525	SCLEROTIA-CONTROL; SCLEROTIA-FUNGI
(3-Phenylpropionyl)glycine or Benzene, 1,2-dimethyl- or Silane, triethyl(2-phenylethoxy)-	7.7994	0.0077788	0.038635	SCLEROTIA-CONTROL; SCLEROTIA-FUNGI
Benzene, 1,2,3-trimethyl- or Benzene, 1,2,4-trimethyl-	7.6392	0.008315	0.039965	FUNGI-CONTROL; SCLEROTIA-FUNGI
Dodecane or Octadecane, 1-chloro-	7.1396	0.010291	0.047594	SCLEROTIA-CONTROL
Methanone, (1-hydroxycyclohexyl)phenyl-	7.0846	0.010541	0.047594	SCLEROTIA-FUNGI
Cyclotetradecane	6.934	0.011262	0.049356	FUNGI-CONTROL; SCLEROTIA-CONTROL
